# Supplementary material for: Captivity Influences Gut Microbiota in Crocodile Lizards (Shinisaurus crocodilurus)
Source: Front Microbiol. 2020 Apr 23;11:550. doi: 10.3389/fmicb.2020.00550 (PMC7190797; doi:10.3389/fmicb.2020.00550)
Supplement: Supplementary file 1 [file Data_Sheet_1.XLSX]

## Sheet: Sheet1
Gut microbiota sequencing of Shinisaurus crocodilurus from different population with different ages
Bioproject	Biosample	sample_ID	library_ID	title	library_strategy	library_source	library_selection	library_layout	platform	instrument_model	design_description	filetype	filename	filename2
PRJNA594801	SAMN13543303	C1.1	C1.1	Captive-Adult	POOLCLONE	METAGENOMIC	PCR	paired	ILLUMINA	Illumina MiSeq	16S	fastq	DMP05465_L1_C1.1.raw_1.fq.gz	DMP05465_L1_C1.1.raw_2.fq.gz
PRJNA594801	SAMN13543304	C1.2	C1.2	Captive-Adult	POOLCLONE	METAGENOMIC	PCR	paired	ILLUMINA	Illumina MiSeq	16S	fastq	DMP05465_L1_C1.2.raw_1.fq.gz	DMP05465_L1_C1.2.raw_2.fq.gz
PRJNA594801	SAMN13543305	C1.3	C1.3	Captive-Adult	POOLCLONE	METAGENOMIC	PCR	paired	ILLUMINA	Illumina MiSeq	16S	fastq	DMP05465_L1_C1.3.raw_1.fq.gz	DMP05465_L1_C1.3.raw_2.fq.gz
PRJNA594801	SAMN13543306	C1.4	C1.4	Captive-Adult	POOLCLONE	METAGENOMIC	PCR	paired	ILLUMINA	Illumina MiSeq	16S	fastq	DMP05465_L1_C1.4.raw_1.fq.gz	DMP05465_L1_C1.4.raw_2.fq.gz
PRJNA594801	SAMN13543307	C1.5	C1.5	Captive-Adult	POOLCLONE	METAGENOMIC	PCR	paired	ILLUMINA	Illumina MiSeq	16S	fastq	DMP05465_L1_C1.5.raw_1.fq.gz	DMP05465_L1_C1.5.raw_2.fq.gz
PRJNA594801	SAMN13543308	C1.6	C1.6	Captive-Adult	POOLCLONE	METAGENOMIC	PCR	paired	ILLUMINA	Illumina MiSeq	16S	fastq	DMP05465_L1_C1.6.raw_1.fq.gz	DMP05465_L1_C1.6.raw_2.fq.gz
PRJNA594801	SAMN13543309	C2.1	C2.1	Captive-Juvenile	POOLCLONE	METAGENOMIC	PCR	paired	ILLUMINA	Illumina MiSeq	16S	fastq	DMP05465_L1_C2.1.raw_1.fq.gz	DMP05465_L1_C2.1.raw_2.fq.gz
PRJNA594801	SAMN13543310	C2.2	C2.2	Captive-Juvenile	POOLCLONE	METAGENOMIC	PCR	paired	ILLUMINA	Illumina MiSeq	16S	fastq	DMP05465_L1_C2.2.raw_1.fq.gz	DMP05465_L1_C2.2.raw_2.fq.gz
PRJNA594801	SAMN13543311	C2.3	C2.3	Captive-Juvenile	POOLCLONE	METAGENOMIC	PCR	paired	ILLUMINA	Illumina MiSeq	16S	fastq	DMP05465_L1_C2.3.raw_1.fq.gz	DMP05465_L1_C2.3.raw_2.fq.gz
PRJNA594801	SAMN13543312	C2.4	C2.4	Captive-Juvenile	POOLCLONE	METAGENOMIC	PCR	paired	ILLUMINA	Illumina MiSeq	16S	fastq	DMP05465_L1_C2.4.raw_1.fq.gz	DMP05465_L1_C2.4.raw_2.fq.gz
PRJNA594801	SAMN13543313	C2.5	C2.5	Captive-Juvenile	POOLCLONE	METAGENOMIC	PCR	paired	ILLUMINA	Illumina MiSeq	16S	fastq	DMP05465_L1_C2.5.raw_1.fq.gz	DMP05465_L1_C2.5.raw_2.fq.gz
PRJNA594801	SAMN13543314	WD1.1	WD1.1	Wild, DaChai stream-Adult	POOLCLONE	METAGENOMIC	PCR	paired	ILLUMINA	Illumina MiSeq	16S	fastq	DMP05465_L1_WD1.1.raw_1.fq.gz	DMP05465_L1_WD1.1.raw_2.fq.gz
PRJNA594801	SAMN13543315	WD1.2	WD1.2	Wild, DaChai stream-Adult	POOLCLONE	METAGENOMIC	PCR	paired	ILLUMINA	Illumina MiSeq	16S	fastq	DMP05465_L1_WD1.2.raw_1.fq.gz	DMP05465_L1_WD1.2.raw_2.fq.gz
PRJNA594801	SAMN13543316	WD1.3	WD1.3	Wild, DaChai stream-Adult	POOLCLONE	METAGENOMIC	PCR	paired	ILLUMINA	Illumina MiSeq	16S	fastq	DMP05465_L1_WD1.3.raw_1.fq.gz	DMP05465_L1_WD1.3.raw_2.fq.gz
PRJNA594801	SAMN13543317	WD1.4	WD1.4	Wild, DaChai stream-Adult	POOLCLONE	METAGENOMIC	PCR	paired	ILLUMINA	Illumina MiSeq	16S	fastq	DMP05465_L1_WD1.4.raw_1.fq.gz	DMP05465_L1_WD1.4.raw_2.fq.gz
PRJNA594801	SAMN13543318	WD1.5	WD1.5	Wild, DaChai stream-Adult	POOLCLONE	METAGENOMIC	PCR	paired	ILLUMINA	Illumina MiSeq	16S	fastq	DMP05465_L1_WD1.5.raw_1.fq.gz	DMP05465_L1_WD1.5.raw_2.fq.gz
PRJNA594801	SAMN13543319	WD1.6	WD1.6	Wild, DaChai stream-Adult	POOLCLONE	METAGENOMIC	PCR	paired	ILLUMINA	Illumina MiSeq	16S	fastq	DMP05465_L1_WD1.6.raw_1.fq.gz	DMP05465_L1_WD1.6.raw_2.fq.gz
PRJNA594801	SAMN13543320	WD2.1	WD2.1	Wild, DaChai stream-Juvenile	POOLCLONE	METAGENOMIC	PCR	paired	ILLUMINA	Illumina MiSeq	16S	fastq	DMP05465_L1_WD2.1.raw_1.fq.gz	DMP05465_L1_WD2.1.raw_2.fq.gz
PRJNA594801	SAMN13543321	WD2.2	WD2.2	Wild, DaChai stream-Juvenile	POOLCLONE	METAGENOMIC	PCR	paired	ILLUMINA	Illumina MiSeq	16S	fastq	DMP05465_L1_WD2.2.raw_1.fq.gz	DMP05465_L1_WD2.2.raw_2.fq.gz
PRJNA594801	SAMN13543322	WD2.3	WD2.3	Wild, DaChai stream-Juvenile	POOLCLONE	METAGENOMIC	PCR	paired	ILLUMINA	Illumina MiSeq	16S	fastq	DMP05465_L1_WD2.3.raw_1.fq.gz	DMP05465_L1_WD2.3.raw_2.fq.gz
PRJNA594801	SAMN13543323	WD2.4	WD2.4	Wild, DaChai stream-Juvenile	POOLCLONE	METAGENOMIC	PCR	paired	ILLUMINA	Illumina MiSeq	16S	fastq	DMP05465_L1_WD2.4.raw_1.fq.gz	DMP05465_L1_WD2.4.raw_2.fq.gz
PRJNA594801	SAMN13543324	WY1.1	WY1.1	Wild, YuSan stream-Adult	POOLCLONE	METAGENOMIC	PCR	paired	ILLUMINA	Illumina MiSeq	16S	fastq	DMP05465_L1_WY1.1.raw_1.fq.gz	DMP05465_L1_WY1.1.raw_2.fq.gz
PRJNA594801	SAMN13543325	WY1.2	WY1.2	Wild, YuSan stream-Adult	POOLCLONE	METAGENOMIC	PCR	paired	ILLUMINA	Illumina MiSeq	16S	fastq	DMP05465_L1_WY1.2.raw_1.fq.gz	DMP05465_L1_WY1.2.raw_2.fq.gz
PRJNA594801	SAMN13543326	WY1.3	WY1.3	Wild, YuSan stream-Adult	POOLCLONE	METAGENOMIC	PCR	paired	ILLUMINA	Illumina MiSeq	16S	fastq	DMP05465_L1_WY1.3.raw_1.fq.gz	DMP05465_L1_WY1.3.raw_2.fq.gz
PRJNA594801	SAMN13543327	WY1.4	WY1.4	Wild, YuSan stream-Adult	POOLCLONE	METAGENOMIC	PCR	paired	ILLUMINA	Illumina MiSeq	16S	fastq	DMP05465_L1_WY1.4.raw_1.fq.gz	DMP05465_L1_WY1.4.raw_2.fq.gz
PRJNA594801	SAMN13543328	WY2.1	WY2.1	Wild, YuSan stream-Juvenile	POOLCLONE	METAGENOMIC	PCR	paired	ILLUMINA	Illumina MiSeq	16S	fastq	DMP05465_L1_WY2.1.raw_1.fq.gz	DMP05465_L1_WY2.1.raw_2.fq.gz
PRJNA594801	SAMN13543329	WY2.2	WY2.2	Wild, YuSan stream-Juvenile	POOLCLONE	METAGENOMIC	PCR	paired	ILLUMINA	Illumina MiSeq	16S	fastq	DMP05465_L1_WY2.2.raw_1.fq.gz	DMP05465_L1_WY2.2.raw_2.fq.gz
PRJNA594801	SAMN13543330	WY2.3	WY2.3	Wild, YuSan stream-Juvenile	POOLCLONE	METAGENOMIC	PCR	paired	ILLUMINA	Illumina MiSeq	16S	fastq	DMP05465_L1_WY2.3.raw_1.fq.gz	DMP05465_L1_WY2.3.raw_2.fq.gz
PRJNA594801	SAMN13543331	WY2.4	WY2.4	Wild, YuSan stream-Juvenile	POOLCLONE	METAGENOMIC	PCR	paired	ILLUMINA	Illumina MiSeq	16S	fastq	DMP05465_L1_WY2.4.raw_1.fq.gz	DMP05465_L1_WY2.4.raw_2.fq.gz
PRJNA594801	SAMN13543332	WY2.5	WY2.5	Wild, YuSan stream-Juvenile	POOLCLONE	METAGENOMIC	PCR	paired	ILLUMINA	Illumina MiSeq	16S	fastq	DMP05465_L1_WY2.5.raw_1.fq.gz	DMP05465_L1_WY2.5.raw_2.fq.gz
PRJNA594801	SAMN13543333	WY2.6	WY2.6	Wild, YuSan stream-Juvenile	POOLCLONE	METAGENOMIC	PCR	paired	ILLUMINA	Illumina MiSeq	16S	fastq	DMP05465_L1_WY2.6.raw_1.fq.gz	DMP05465_L1_WY2.6.raw_2.fq.gz
